# Supplementary material for: Search methods for prognostic factor systematic reviews: a methodologic investigation
Source: J Med Libr Assoc. 2021 Jan 1;109(1):23–32. doi: 10.5195/jmla.2021.939 (PMC7772979; doi:10.5195/jmla.2021.939)
Supplement: Supplementary file 4 — Appendix D: Associated data [file jmla-109-1-23-s04.xlsx]

## Sheet: Search Strategy
Search methods for prognostic factor systematic reviews: a methodologic investigation
Leah Boulos; Rachel Ogilvie; Jill A. Hayden
Appendix D: Associated data
SEARCH STRATEGY	# results (no filter)	# results (with filter)	a (true positive)	b (false positive)	c (false negative)	d (true negative)	Comprehensiveness/Sensitivity/Recall - a/(a+c)	Efficiency/Precision - a/(a+b)	Number Needed to Read - 1/(a/(a+b))	Specificity - d/(b+d)	Accuracy - (a+d)/(a+b+c+d)
Irvin	3831	1346	246	1100	26	2459	0.904412	0.182764	5.47154	0.690924	0.706082
Hedges Optimized	3831	966	199	767	73	2792	0.731618	0.206004	4.85427	0.78449	0.780736
Inclusive General	3831	1150	232	918	40	2641	0.852941	0.201739	4.9569	0.742062	0.749935
Combined Hedges + Natural History	3831	1382	245	1137	27	2422	0.900735	0.177279	5.64082	0.680528	0.696163
Total in reference standard (EndNote)	722
Found in PubMed	676
Found in Ovid MEDLINE	612
Paired with focused search (back pain + expectations)	272

## Sheet: Results
studyID	PMID	Focused search for primary studies (n=35)	Systematic review reference search (n=20)	Tools reference search (n=4)	Hand searching, reference searching, forward searching, and personal files (n=18)	Broad search for primary studies (n=53) (hypothetical)†
Beneciuk 2017	27765643				1	1
Besen 2015	24846078	1	1			1
Bishop 2015	24901897				1
Butler 2007	17293761		1
Carriere 2015	25252609				1
Demmelmaier 2010	19633960	1	1			1
Dionne 1997	9048688				1	1
Downie 2016	26397929	1				1
Du Bois 2008	18172698				1	1
Enthoven 2006	16527402	1	1			1
Enthoven 2016	27515678	1		1		1
Foster 2008	18313853	1	1			1
George 2010	20466596	1				1
Gervais 1991	24242370	1	1			1
Glattacker 2013	23450424	1	1			1
Goldstein 2002	14589256	1	1			1
Gross 2010	20414134	1	1			1
Grotle 2006	16772801				1	1
Haas 2014	24410959				1
Hagen 2005	16371893		1			1
Haldorsen 1998	10700325				1	1
Hazard 1996	8726198				1	1
Henschke 2008	18614473				1	1
Heymans 2006	17063403	1				1
Hildebrandt 1997	9152449	1	1			1
Jellema 2002	12361993	1	1			1
Jensen 2000	11064528	1	1			1
Jensen 2013	23597088	1	1			1
Karjalainen 2003	14652481	1				1
Kongsted 2014	24108283	1				1
Leboeuf-Yde 2004	15510092			1		1
Lindell 2010	20646286	1	1			1
Macedo 2014	25013000	1				1
Magnussen 2007	17225043	1	1			1
Michaelson 2004	15502689	1				1
Myers 2007	18066631	1	1			1
Niemisto 2004	15209452				1	1
Opsahl 2016	27855684				1	1
Opsommer 2017	28382810	1				1
Petersen 2007	18091486	1	1			1
Rasmussen-Barr 2012	21957887	1	1			1
Reeser 2001	12685295			1
Reiso 2003	12838108		1			1
Reme 2009	19912626	1		1		1
Rundell 2017	27688311				1	1
Sandstrom 1986	2940677	1				1
Schultz 2004	14715392	1				1
Shaw 2009	19209040	1				1
Sherman 2009	19772583	1				1
Steenstra 2005	16254758				1	1
Tran 2015	25694850	1				1
Truchon 2012	21796374	1				1
Turner 2008	19050587				1	1
Underwood 2007	17522096				1	1
Van Hooff 2014	23771553				1	1
van Wijk 2008	18298704	1				1
Yelland 2006	16533195	1				1
Young Casey 2008	17504729				1	1
TOTAL		35	20	4	17	52
NOT IN MEDLINE:
Harkapaa 1996			1
Morlock 2002			1
